# Supplementary material for: Deletion of the 2-acyl-glycerophosphoethanolamine cycle improve glucose metabolism in Escherichia coli strains employed for overproduction of aromatic compounds
Source: Microb Cell Fact. 2015 Dec 1;14:194. doi: 10.1186/s12934-015-0382-6 (PMC4666226; doi:10.1186/s12934-015-0382-6)
Supplement: Supplementary file 1 — 10.1186/s12934-015-0382-6 This table lists the data provided by Winter Genomics Inc. (WG) obtained from the whole genome sequence of the PB13 strain in comparison to the parental strains JM101 and PB11. Section A includes a list of 13 genes in which, accordingly to this company non-synonymous point mutations occurred changing the coding regions in structural genes. The table also includes (Section B) the list of 8 genes in which synonymous mutations also occurred. [file 12934_2015_382_MOESM1_ESM.xlsx]

## Sheet: PB13 Non synonymous
	JM101 vs PB13 Non-synonymous point mutations (WG)
A)	Gene	Basic description	Mutations
		Hypothetical / Putative / unknown function genes	JM101	PB13	Nucleotide	Pos/Change
	wzyE	Predicted Wzy protein involved in ECA polysaccharide chain elongation.	GCG	GtG	221	74 A-V
	ydiM	Predicted transporter of the major facilitator superfamily (MFS) of transporters.	TTC	cTC	982	328 F-L
	ydaF	Predicted protein	ACT	AaT	116	39 T-N
		Metabolism and Transport	JM101	PB13	Nucleotide	Pos/Change
	bglA	One of several 6-phospho-β-glucosidases in E. coli.	CCG	CtG	839	280 P-L
	deoB	Phosphodeoxyribomutase; catabolic enzyme of the pyrimidine deoxyribonucleosides degradation pathway.	GAC	GgC	848	283 D-G
	dhaM	Dihydroxyacetone kinase subunit M, homologous to certain PTS components.	TGg	TGa	1038	346 W-stop
	glpT	Major uptake transporter for glycerol-3-phosphate, belongs to the major Facilitator Superfamily (MFS).	CCG	CtG	416	139 P-L
	ispG	IspG, catalyzes the sixth step in the methylerythritol phosphate pathway.	GTC	GcC	749	250 V-A
	mepA	Penicillin-insensitive D-alanyl-D-alanine (DD) endopeptidase.	CGT	CaT	197	66 R-H
	msbA	ATP-binding lipopolysacchride transport complex.	ACG	gCG	367	123 T-A
	xapB	Xanthosine MFS transporter.	ACC	gCC	1051	351 T-A
	ydcT	YdcT is an ATP-binding component of a predicted spermidine/putrescine ABC transporter.	CCG	CtG	113	38 P-L
		Cellular constituents	JM101	PB13	Nucleotide	Pos/Change
	fliN	FliN, is one of three components of the flagellar motor's "switch complex".	GAT	GgT	371	124 D-G
		Regulatory genes	JM101	PB13	Nucleotide	Pos/Change
	polA	DNA Polymerase I (Pol I)	GCG	GtG	2084	695 A-V
	JM101 vs PB13 Deletions (WG)
B)	Gene	Basic description	Mutations
	ptsP	Member of a second PTS chain involved in nitrogen metabolism	Present	Absent	---	---
	rppH	RNA pyrophosphohydrolase that initiates mRNA degradation by hydrolysis of the 5'-triphosphate end.	Present	Absent	---	---
	ygdT	Hypothetical protein.	Present	Absent	---	---
	mutH	dGATC endonuclease in the MutHLS complex, the methyl-directed mismatch repair pathway.	Present	Absent	---	---
	ygdQ	Putative transport protein.	Present	Absent	---	---
	ygdR	Predicted protein.	Present	Absent	---	---
	tas	Putative NAD(P)-linked reductase that acts in starvation-associated mutations.	Present	Absent	---	---
	lplT	Lysophospholipid transporter (LplT).	Present	Absent	---	---
	aas	2-acylglycerophosphoethanolamine acyltransferase / acyl-ACP synthetase.	Present	Absent	---	---
	omrA	Small RNA that is involved in regulating the protein composition of the outer membrane.	Present	Absent	---	---
	omrB	Small RNA that is involved in regulating the protein composition of the outer membrane.	Present	Absent	---	---
	galR	DNA-binding transcription factor; represses transcription of the operons involved in transport and catabolism of D-galactose.	Present	Absent	---	---

## Sheet: Synonymous PB13
	JM101 vs PB13 Synonymous point mutations (WG)
A)	Gene	Basic description	Mutations
		Hypothetical / Putative / unknown function genes	JM101	PB13	Nucleotide	Pos/Change
	ygeH	Predicted transcriptional regulator	T	C	732	244 A-A
	ygfF	Predicted NAD(P)-binding oxidoreductase with NAD(P)-binding Rossmann-fold domain.	G	A	522	174 V-V
		Metabolism and Transport	JM101	PB13	Nucleotide	Pos/Change
	aroH	DHAP synthase.	T	C	24	8 R-R
	fadE	acyl-CoA dehydrogenase.	C	T	270	90 A-A
	fliH	Cytoplasmic protein and forms a stable heterotrimeric complex with FliI, inhibiting its ATPase activity.	T	C	448	150 L-L
	ilvL	Leader peptide controls by attenuation the transcription of the ilvLGMEDA operon.	C	T	816	272 N-N
	trpC	Bifunctional phosphoribosylanthranilate isomerase / indole-3-glycerol phosphate synthase	A	G	1005	335 G-G
		DNA repair	JM101	PB13	Nucleotide	Pos/Change
	recN	Protein used in recombination and DNA repair.	G	A	1641	547 A-A

## Sheet: Synonymous PB12
	JM101 vs PB12
		Punctual synonymous mutations (RN y WG)
	Gene	Description	Mutations
		Hypothetical / Putative / unknown function genes	JM101	PB12	Nucleotide	Pos/Change
	yddW	Predicted lipoprotein	CAA	CAg	150	50 Q-Q
	yjgI	Predicted protein.	GTC	GTt	261	87 V-V
	sgcX	Predicted endoglucanase	ACA	ACg	912	304 T-T
		Metabolism and Transport	JM101	PB12	Nucleotide	Pos/Change
	yaaH	Transporter: acetate / succinate: H+ symporter	GGC	GGt	138	46 G-G
	zitB	Zn2+ / Cd2+ / Ni2+ / Cu2+ efflux transporter ZitB	AAG	AAa	750	250 K-K
	pgl	6-phosphogluconolactonase	GGC	GGt	531	177 G-G
	moeA	molybdopterin molybdenumtransferase	CAG	CAa	570	190 Q-Q
	rspB	Oxidoreductase, Zn-dependent and NAD(P)-binding.	GCC	GCt	507	169 A-A
	chbF	Monoacetylchitobiose-6-phosphate hydrolase	CTG	CTa	1308	436 L-L
	chbC	Chitobiose PTS permease - ChbC subunit	GTA	GTg	33	11 V-V
	lptC	LptC is a component of the Lpt lipopolysaccharide (LPS) transport system in E. coli.	ACG	ACa	393	131 T-T
	yjeS	epoxyqueuosine reductase	ATT	ATc	36	28 I-I
	hflK	regulator of FtsH protease	AGC	AGt	345	115 S-S
	nanM	N-acetylneuraminate mutarotase	GCT	GCc	762	224 A-A
		Regulation	JM101	PB12	Nucleotide	Pos/Change
	nemR	NemR DNA-binding transcriptional repressor	CCG	CCA	123	41 P-P
	atoS	AtoS sensory histidine kinase	GAA	GAg	975	325 E-E

## Sheet: Non coding Regions PB12
	JM101 vs PB12 point mutations
	Non-Coding Regions (Winter Genomics)
	Description	JM101	PB12	Pos K12 MG1655
	Between tomB and acrB genes	A	g	480476
	Between ychE and G0-10697 genes	T	c	1298686
	Between rluB and REPt109/ btuR genes	C	t	1325761
	Between ydeT and yneL genes	T	g	1588198
	Promoter region of the hydN gene, which codes for a putative electron transport protein (HydN)	C	a	2836155
	Between yqeC and mocA genes (putative promoter region of the mocA gene which codes for a CTP:molybdopterin cytidylyltransferase )	C	t	3013976
	Promoter region of the yjhI gene, which codes for KpLE2 phage-like element.	T	g	4523835
