# Supplementary material for: Deletion of the 2-acyl-glycerophosphoethanolamine cycle improve glucose metabolism in Escherichia coli strains employed for overproduction of aromatic compounds
Source: Microb Cell Fact. 2015 Dec 1;14:194. doi: 10.1186/s12934-015-0382-6 (PMC4666226; doi:10.1186/s12934-015-0382-6)
Supplement: Supplementary file 2 — 10.1186/s12934-015-0382-6 Mutation rates in both evolved strains based on mutation appearance in the rpoB locus. Mutation rates were determined by a modified Luria-Delbrück fluctuation test, employing the MSS-MLE and the LC methods in the estimation of the number of mutants [30–32]. The mutation frequency also was determinated. [file 12934_2015_382_MOESM2_ESM.xls]

## Sheet: DATA
Strain	Expt	Replicate	CAN ^ r colonies ( r )	Total number of cells ( Nt ) (calculated from YPD colonies)
JM101	1	1	0	740000000			GROUPED BY 30 GROUPED BY 30 GROUPED BY 30 GROUPED BY 30 GROUPED BY 30
		2	0	740000000			OUTPUT	MSS-MLE
		3	0	740000000				Mutation Rate (per 10^7)	Upper Bound	Lower Bound	Upper Difference	Lower Difference		CHART	(Comparison of Methods)				CONFIDENCE INTERVALS at 95%
		4	0	740000000			abc3	2.2943	2.6576	1.9513	0.3632	0.343				VALUES			MSS-MLE		LC		Freq
		5	0	740000000			xyz1	0.8103	0.9898	0.6444	0.1795	0.1659			Strains	MSS-MLE	LC	Freq	Upper dif	Lower dif	Upper dif	Lower dif	Upper dif	Lower dif
		6	0	740000000											abc3	2.2943	2.0071	8.875	0.3632	0.343	0.2208	0.2567	1.2083	1.375
		7	0	740000000											xyz1	0.8103	0.6848	2.2916	0.1795	0.1659	0.1038	0.0679	0.4584	0.2916
		8	0	740000000				LC Method
		9	0	740000000				Mutation Rate Medians	Upper Bound	Lower Bound	Upper Difference	Lower Difference
		10	0	740000000			abc3	2.0071	2.2279	1.7504	0.2208	0.2567				Fold difference
	2	1	0	790000000			xyz1	0.6848	0.7886	0.6169	0.1038	0.0679				MSS-MLE	LC	Freq
		2	0	790000000										strain 1 vs strain 2		2.83142	2.93093	3.87284
		3	1	790000000
		4	0	790000000				Frequency
		5	0	790000000				Mutation Frequency Medians (per 10^7)	Upper Bound	Lower Bound	Upper Difference	Lower Difference
		6	0	790000000			abc3	8.875	10.0833	7.5	1.2083	1.375
		7	0	790000000			xyz1	2.2916	2.75	2	0.4584	0.2916
		8	0	790000000
		9	0	790000000
		10	0	790000000
	3	1	0	450000000
		2	0	450000000
		3	1	450000000		GROUPED BY 10 GROUPED BY 10 GROUPED BY 10 GROUPED BY 10 GROUPED BY 10
		4	0	450000000		OUTPUT		MSS-MLE
		5	0	450000000			Expt	Mutation Rate (per 10^7)	Upper Bound	Lower Bound	Upper Difference	Lower Difference
		6	0	450000000		abc3	1	2.1338	2.742	1.5839	0.6083	0.5498		CHART	(Comparison of Methods per experiment)				CONFIDENCE INTERVALS at 95%
		7	0	450000000			2	2.3851	3.0409	1.7903	0.6558	0.5948				VALUES			MSS-MLE		LC		Freq
		8	0	450000000			3	2.3999	3.0584	1.8025	0.6585	0.5974		Strain	Expt	MSS-MLE	LC	Freq	Upper dif	Lower dif	Upper dif	Lower dif	Upper dif	Lower dif
		9	0	450000000		xyz1	1	0.8119	1.1291	0.5353	0.3172	0.2766		abc3	Expt 1	2.1338	1.6712	7.0833	0.6083	0.5498	0.5114	0.0639	2.75	0.3333
		10	0	450000000			2	0.7499	1.0506	0.4886	0.3007	0.2613			Expt 2	2.3851	2.1216	9.5	0.6558	0.5948	0.2114	0.3554	1.1667	1.9167
PB11	1	1	0	540000000			3	0.8803	1.2152	0.5872	0.335	0.2931			Expt 3	2.3999	2.1749	9.7917	0.6585	0.5974	0.3953	0.5356	2.2083	2.875
		2	0	540000000										xyz1	Expt 1	0.8119	0.6557	2.1666	0.3172	0.2766	0.1514	0.0585	0.6667	0.2499
		3	0	540000000											Expt 2	0.7499	0.6461	2.125	0.3007	0.2613	0.1425	0.15	0.625	0.625
		4	0	540000000				LC Method							Expt 3	0.8803	0.8071	2.8334	0.335	0.2931	0.0913	0.1706	0.4166	0.7501
		5	0	540000000			Expt	Mutation Rate Medians	Upper Bound	Lower Bound	Upper Difference	Lower Difference
		6	0	540000000		abc3	1	1.6712	2.1826	1.6073	0.5114	0.0639
		7	0	540000000			2	2.1216	2.333	1.7662	0.2114	0.3554
		8	0	540000000			3	2.1749	2.5702	1.6393	0.3953	0.5356
		9	0	540000000		xyz1	1	0.6557	0.8071	0.5972	0.1514	0.0585
		10	0	540000000			2	0.6461	0.7886	0.4961	0.1425	0.15
	2	1	0	640000000			3	0.8071	0.8984	0.6365	0.0913	0.1706
		2	0	640000000
		3	0	640000000
		4	1	640000000				Frequency												Data reorganized for graph
		5	0	640000000			Expt	Mutation Frequency Medians (per 10^7)	Upper Bound	Lower Bound	Upper Difference	Lower Difference								Strain		Expt 1	Expt 2	Expt 3
		6	0	640000000		abc3	1	7.0833	9.8333	6.75	2.75	0.3333								abc3	MSS-MLE	2.1338	2.3851	2.3999
		7	0	640000000			2	9.5	10.6667	7.5833	1.1667	1.9167									LC	1.6712	2.1216	2.1749
		8	0	640000000			3	9.7917	12	6.9167	2.2083	2.875									Freq	7.0833	9.5	9.7917
		9	0	640000000		xyz1	1	2.1666	2.8333	1.9167	0.6667	0.2499								xyz1	MSS-MLE	0.8119	0.7499	0.8803
		10	0	640000000			2	2.125	2.75	1.5	0.625	0.625									LC	0.6557	0.6461	0.8071
	3	1	0	470000000			3	2.8334	3.25	2.0833	0.4166	0.7501									Freq	2.1666	2.125	2.8334
		2	0	470000000
		3	0	470000000
		4	0	470000000
		5	0	470000000
		6	0	470000000
		7	0	470000000
		8	0	470000000
		9	0	470000000
		10	0	470000000
PB11DReg	1	1	2	100000000
		2	12	100000000
		3	8	100000000
		4	3	100000000
		5	8	100000000
		6	8	100000000
		7	5	100000000
		8	6	100000000
		9	4	100000000
		10	5	100000000
	2	1	7	125000000
		2	7	125000000
		3	9	125000000
		4	5	125000000
		5	9	125000000
		6	14	125000000
		7	11	125000000
		8	10	125000000
		9	5	125000000
		10	8	125000000
	3	1	4	132000000
		2	9	132000000
		3	10	132000000
		4	4	132000000
		5	7	132000000
		6	4	132000000
		7	6	132000000
		8	3	132000000
		9	16	132000000
		10	12	132000000
PB12	1	1	113	960000000
		2	92	960000000
		3	87	960000000
		4	107	960000000
		5	107	960000000
		6	57	960000000
		7	80	960000000
		8	66	960000000
		9	85	960000000
		10	63	960000000
	2	1	46	550000000
		2	33	550000000
		3	54	550000000
		4	43	550000000
		5	52	550000000
		6	52	550000000
		7	44	550000000
		8	59	550000000
		9	47	550000000
		10	43	550000000
	3	1	24	400000000
		2	32	400000000
		3	35	400000000
		4	29	400000000
		5	32	400000000
		6	25	400000000
		7	24	400000000
		8	21	400000000
		9	23	400000000
		10	25	400000000
PB13	1	1	143	400000000
		2	190	400000000
		3	135	400000000
		4	147	400000000
		5	150	400000000
		6	183	400000000
		7	199	400000000
		8	174	400000000
		9	164	400000000
		10	172	400000000
	2	1	235	420000000
		2	247	420000000
		3	249	420000000
		4	314	420000000
		5	306	420000000
		6	290	420000000
		7	302	420000000
		8	237	420000000
		9	271	420000000
		10	255	420000000
	3	1	300	640000000
		2	256	640000000
		3	264	640000000
		4	357	640000000
		5	326	640000000
		6	298	640000000
		7	324	640000000
		8	311	640000000
		9	320	640000000
		10	291	640000000

## Sheet: 10 by 10
	GROUPED BY 10 GROUPED BY 10 GROUPED BY 10 GROUPED BY 10 GROUPED BY 10
	OUTPUT		MSS-MLE
		Expt	Mutation Rate (per 10^7)	Upper Bound	Lower Bound	Upper Difference	Lower Difference
	JM101	1	0	0	0	0	0
		2	0.0013	0.0033	0.0001	0.002	0.0012		CHART	(Comparison of Methods per experiment)				CONFIDENCE INTERVALS at 95%
		3	0.0022	0.0058	0.0002	0.0036	0.0021				VALUES			MSS-MLE		LC		Freq
	PB11	1	0	0	0	0	0		Strain	Expt	MSS-MLE	LC	Freq	Upper dif	Lower dif	Upper dif	Lower dif	Upper dif	Lower dif
		2	0	0	0	0	0		JM101	Expt 1	0	0	0	0	0	0	0	0	0
		3	0.0013	0.0033	0.0001	0.002	0.0012			Expt 2	0.0013	0	0	0.002	0.0012	0	0	0	0
	PB11DReg	1	0.2949	0.4651	0.1555	0.1702	0.1394			Expt 3	0.0022	0	0	0.0036	0.0021	0	0	0	0
		2	0.3142	0.4794	0.1766	0.1652	0.1377		PB11	Expt 1	0	0	0	0	0	0	0	0	0
		3	0.2505	0.3898	0.1356	0.1393	0.1149			Expt 2	0	0	0	0	0	0	0	0	0
	PB12	1	0.2381	0.3085	0.1747	0.0704	0.0634			Expt 3	0.0013	0	0	0.002	0.0012	0	0	0	0
		2	0.2673	0.3586	0.1863	0.0913	0.0809		PB11Reg-	Expt 1	0.2949	0.2533	0.55	0.1702	0.1394	0.0758	0.0837	0.25	0.25
		3	0.2382	0.3319	0.1565	0.0937	0.0817			Expt 2	0.3142	0.2748	0.68	0.1652	0.1377	0.0561	0.0848	0.2	0.28
	PB13	1	1.0055	1.253	0.7788	0.2475	0.2267			Expt 3	0.2505	0.2154	0.4924	0.1393	0.1149	0.1184	0.0604	0.4167	0.1894
		2	1.4392	1.7496	1.1518	0.3104	0.2874		PB12	Expt 1	0.2381	0.2109	0.8959	0.0704	0.0634	0.041	0.0467	0.2187	0.2397
		3	1.0447	1.2627	0.8423	0.2181	0.2024			Expt 2	0.2673	0.2251	0.8455	0.0913	0.0809	0.0283	0.0135	0.1363	0.0637
										Expt 3	0.2382	0.1909	0.625	0.0937	0.0817	0.0401	0.0117	0.175	0.05
									PB13	Expt 1	1.0055	0.8757	4.2	0.2475	0.2267	0.094	0.1091	0.55	0.625
			LC Method							Expt 2	1.4392	1.2113	6.2619	0.3104	0.2874	0.1643	0.101	1.0238	0.619
		Expt	Mutation Rate Medians	Upper Bound	Lower Bound	Upper Difference	Lower Difference			Expt 3	1.0447	0.9015	4.7735	0.2181	0.2024	0.0506	0.104	0.3203	0.6485
	JM101	1	0	0	0	0	0
		2	0	0	0	0	0
		3	0	0	0	0	0
	PB11	1	0	0	0	0	0
		2	0	0	0	0	0
		3	0	0	0	0	0
	PB11DReg	1	0.2533	0.3291	0.1696	0.0758	0.0837
		2	0.2748	0.3309	0.19	0.0561	0.0848
		3	0.2154	0.3338	0.155	0.1184	0.0604
	PB12	1	0.2109	0.2519	0.1642	0.041	0.0467
		2	0.2251	0.2534	0.2116	0.0283	0.0135
		3	0.1909	0.231	0.1792	0.0401	0.0117
	PB13	1	0.8757	0.9697	0.7666	0.094	0.1091
		2	1.2113	1.3756	1.1103	0.1643	0.101								Data reorganized for graph
		3	0.9015	0.9521	0.7975	0.0506	0.104								Strain		Expt 1	Expt 2	Expt 3
															JM101	MSS-MLE	0	0.0013	0.0022
																LC	0	0	0
			Frequency													Freq	0	0	0
		Expt	Mutation Frequency Medians (per 10^7)	Upper Bound	Lower Bound	Upper Difference	Lower Difference								PB11	MSS-MLE	0	0	0.0013
	JM101	1	0	0	0	0	0									LC	0	0	0
		2	0	0	0	0	0									Freq	0	0	0
		3	0	0	0	0	0								PB11DReg	MSS-MLE	0.2949	0.3142	0.2505
	PB11	1	0	0	0	0	0									LC	0.2533	0.2748	0.2154
		2	0	0	0	0	0									Freq	0.55	0.68	0.4924
		3	0	0	0	0	0								PB12	MSS-MLE	0.2381	0.2673	0.2382
	PB11DReg	1	0.55	0.8	0.3	0.25	0.25									LC	0.2109	0.2251	0.1909
		2	0.68	0.88	0.4	0.2	0.28									Freq	0.8959	0.8455	0.625
		3	0.4924	0.9091	0.303	0.4167	0.1894								PB13	MSS-MLE	1.0055	1.4392	1.0447
	PB12	1	0.8959	1.1146	0.6562	0.2187	0.2397									LC	0.8757	1.2113	0.9015
		2	0.8455	0.9818	0.7818	0.1363	0.0637									Freq	4.2	6.2619	4.7735
		3	0.625	0.8	0.575	0.175	0.05
	PB13	1	4.2	4.75	3.575	0.55	0.625
		2	6.2619	7.2857	5.6429	1.0238	0.619
		3	4.7735	5.0938	4.125	0.3203	0.6485

## Sheet: 30 by 30
	GROUPED BY 30 GROUPED BY 30 GROUPED BY 30 GROUPED BY 30 GROUPED BY 30
	Strain	MSS-MLE
		Mutation Rate (per 10^7)	Upper Bound	Lower Bound	Upper Difference	Lower Difference
	JM101	0.001	0.0021	0.0002	0.0011	0.0008		CHART	(Comparison of Methods)				CONFIDENCE INTERVALS at 95%
	PB11	0.0006	0.0014	0.0001	0.0008	0.0005				VALUES			MSS-MLE		LC		Freq
	PB11DReg	0.2828	0.3712	0.2036	0.0885	0.0792			Strains	MSS-MLE	LC	Freq	Upper dif	Lower dif	Upper dif	Lower dif	Upper dif	Lower dif
	PB12	0.2106	0.2527	0.1715	0.0421	0.0391			JM101	0.001	0	0	0.0011	0.0008	0	0	0	0
	PB13	1.0532	1.1897	0.923	0.1365	0.1302			PB11	0.0006	0	0	0.0008	0.0005	0	0	0	0
									PB11Reg-	0.2828	0.2515	0.58	0.0885	0.0792	0.0409	0.047	0.1776	0.1255
									PB12	0.2106	0.2135	0.8	0.0421	0.0391	0.0175	0.0226	0.0854	0.1125
		LC Method							PB13	1.0532	0.9436	4.9172	0.1365	0.1302	0.1589	0.0558	0.678	0.3703
		Mutation Rate Medians	Upper Bound	Lower Bound	Upper Difference	Lower Difference
	JM101	0	0	0	0	0
	PB11	0	0	0	0	0					Fold difference
	PB11DReg	0.2515	0.2924	0.2045	0.0409	0.047					MSS-MLE	LC	Freq
	PB12	0.2135	0.231	0.1909	0.0175	0.0226			JM101 vs PB11		0.6	#DIV/0!	#DIV/0!
	PB13	0.9436	1.1025	0.8878	0.1589	0.0558			JM101 vs PB11DReg		282.8	#DIV/0!	#DIV/0!
									JM101 vs PB12		210.6	#DIV/0!	#DIV/0!
									JM101 vs PB13		1053.2	#DIV/0!	#DIV/0!
		Frequency
		Mutation Frequency Medians (per 10^7)	Upper Bound	Lower Bound	Upper Difference	Lower Difference
	JM101	0	0	0	0	0
	PB11	0	0	0	0	0
	PB11DReg	0.58	0.7576	0.4545	0.1776	0.1255
	PB12	0.8	0.8854	0.6875	0.0854	0.1125
	PB13	4.9172	5.5952	4.5469	0.678	0.3703

## Sheet: Tabla
CHART	(Comparison of Methods per experiment)				CONFIDENCE INTERVALS at 95%
		VALUES			MSS-MLE		LC		Freq
Strain	Expt	MSS-MLE	LC	Freq	Upper dif	Lower dif	Upper dif	Lower dif	Upper dif	Lower dif
JM101	Expt 1	0	0	0	0	0	0	0	0	0
	Expt 2	0.0013	0	0	0.002	0.0012	0	0	0	0
	Expt 3	0.0022	0	0	0.0036	0.0021	0	0	0	0
	Todos	0.001	0	0	0.0011	0.0008	0	0	0	0
PB11	Expt 1	0	0	0	0	0	0	0	0	0
	Expt 2	0	0	0	0	0	0	0	0	0
	Expt 3	0.0013	0	0	0.002	0.0012	0	0	0	0
	Todos	0.0006	0	0	0.0008	0.0005	0	0	0	0
PB11DReg	Expt 1	0.2949	0.2533	0.55	0.1702	0.1394	0.0758	0.0837	0.25	0.25
	Expt 2	0.3142	0.2748	0.68	0.1652	0.1377	0.0561	0.0848	0.2	0.28
	Expt 3	0.2505	0.2154	0.4924	0.1393	0.1149	0.1184	0.0604	0.4167	0.1894
	Todos	0.2828	0.2515	0.58	0.0885	0.0792	0.0409	0.047	0.1776	0.1255
PB12	Expt 1	0.2381	0.2109	0.8959	0.0704	0.0634	0.041	0.0467	0.2187	0.2397
	Expt 2	0.2673	0.2251	0.8455	0.0913	0.0809	0.0283	0.0135	0.1363	0.0637
	Expt 3	0.2382	0.1909	0.625	0.0937	0.0817	0.0401	0.0117	0.175	0.05
	Todos	0.2106	0.2135	0.8	0.0421	0.0391	0.0175	0.0226	0.0854	0.1125
PB13	Expt 1	1.0055	0.8757	4.2	0.2475	0.2267	0.094	0.1091	0.55	0.625
	Expt 2	1.4392	1.2113	6.2619	0.3104	0.2874	0.1643	0.101	1.0238	0.619
	Expt 3	1.0447	0.9015	4.7735	0.2181	0.2024	0.0506	0.104	0.3203	0.6485
	Todos	1.0532	0.9436	4.9172	0.1365	0.1302	0.1589	0.0558	0.678	0.3703
