# Supplementary material for: Deletion of the 2-acyl-glycerophosphoethanolamine cycle improve glucose metabolism in Escherichia coli strains employed for overproduction of aromatic compounds
Source: Microb Cell Fact. 2015 Dec 1;14:194. doi: 10.1186/s12934-015-0382-6 (PMC4666226; doi:10.1186/s12934-015-0382-6)
Supplement: Supplementary file 4 — 10.1186/s12934-015-0382-6 RT-qPCR mRNA expression values of central carbon metabolism, in the evolved strains. Relative mRNA concentrations of central metabolism and regulatory genes of PB11, PB12 and PB13 strains, grown in glucose as the sole carbon source were determined by RT-qPCR. Most of these values have been previously reported (*) and are presented here for discussion and comparison purposes [2, 9–11]. Data in this table are reported as relative expression levels of the parental strain JM101. The mRNA level of each gene in the parental strain was used as control to normalize the data, assigning it the value of one. N.D. Not determined. [file 12934_2015_382_MOESM4_ESM.xlsx]

## Sheet: RT-qPCR values
	Gene	PB11*	PB12*	PB13
		Glycolysis
	aceE +	0.4 ± 0.02	1.4 ± 0.02	2.3 ± 0.1
	aceF +	0.6 ± 0.0	1.2 ± 0.0	2.3 ± 0.2
	eno	0.5 ± 0.1	0.5 ± 0.14	0.5 ± 0.1
	fbaA	0.9 ± 0.0	1.1 ± 0.05	1.3 ± 0.0
	gapA	0.4 ± 0.1	1.7 ± 0.2	2.3 ± 0.1
	glk	1.0 ± 0.0	2.2 ± 0.1	2.8 ± 0.2
	gpmA	0.9 ± 0.0	1.8 ± 0.0	1.6 ± 0.0
	lpdA +	1.1 ± 0.1	2.0 ± 0.1	2.0 ± 0.1
	pfkA	0.3 ± 0.0	0.5 ± 0.0	1.0 ± 0.0
	pgi	1.0 ± 0.1	6.6 ± 0.3	5.9 ± 0.2
	pgk	0.7 ± 0.0	1.2 ± 0.0	1.4 ± 0.0
	ppc	0.6 ± 0.05	0.8 ± 0.0	1.0 ± 0.1
	pykA	0.4 ± 0.0	1.0 ± 0.0	1.3 ± 0.1
	pykF	0.8 ± 0.0	0.9 ± 0.0	1.2 ± 0.0
	tpiA	0.5 ± 0.0	1.8 ± 0.0	1.7 ± 0.0
		TCA cycle
	acnA	5.2 ± 0.6	5.7 ± 0.2	3.3 ± 0.3
	acnB +	1.7 ± 0.36	1.7 ± 0.42	1.2 ± 0.0
	fumA +	3.3 ± 0.67	3.6 ± 0.67	2.1 ± 0.5
	gltA +	0.8 ± 0.1	1.3 ± 0.2	0.8 ± 0.0
	icdA +	1.0 ± 0.1	1.9 ± 0.0	1.5 ± 0.0
	mdh	1.2 ± 0.1	1.8 ± 0.5	1.6 ± 0.4
	sdhA +	0.9 ± 0.0	2.0 ± 0.3	1.2 ± 0.1
	sdhB +	0.8 ± 0.0	1.7 ± 0.0	1.0 ± 0.1
	sucA +	1.4 ± 0.1	1.7 ± 0.1	2.2 ± 0.1
	sucB +	0.8 ± 0.0	1.4 ± 0.1	1.4 ± 0.0
	sucC +	0.9 ± 0.1	1.6 ± 0.0	1.6 ± 0.1
	sucD +	1.0 ± 0.2	1.4 ± 0.3	1.3 ± 0.3
		Gluconeogenic, glioxalate and poxB shunt
	aceA +	12.0 ± 1.2	1.9 ± 0.2	2.4 ± 0.5
	aceB +	15.6 ± 2.5	3.7 ± 0.3	1.6 ± 0.3
	acs	5.6 ± 0.745	8.0 ± 0.136	2.5 ± 0.3
	glcB +	11.7 ± 1.4	3.7 ± 0.5	2.1 ± 0.3
	maeB	1.2 ± 0.2	2.5 ± 0.03	1.2 ± 0.0
	pckA	0.8 ± 0.06	2.3 ± 0.02	1.8 ± 0.0
	poxB	4.2 ± 0.35	5.7 ± 0.48	2.0 ± 0.4
	ppsA	3.7 ± 0.21	2.4 ± 0.09	0.7 ± 0.1
	sfcA	1.9 ± 0.33	1.7 ± 0.1	2.0 ± 0.0
		gal regulon
	galE	38.8 ± 6.8	46.6 ± 6.5	124.8
	galK	39.0 ± 2.3	48.21± 4.0	97.1 ± 26.9
	galM	8.1 ± 3.94	3.3 ± 0.7	5.3 ± 3.1
	galP	12.4 ± 1.08	13.1 ± 1.86	38.02 ± 14.8
	galR***	3.2 ± 0.1	1.2 ± 0.4
	galS	4.9 ± 0.47	3.2 ± 0.52	2.3 ± 0.7
	galT	35.6 ± 2.37	42.5 ± 4.0	65.8 ± 26.4
	galU	1.7 ± 0.3	2.1 ± 0.36	2.3 ± 0.8
		Respiration
	cyoA +	0.6 ± 0.01	1.4 ± 0.07	2.9 ± 0.5
	cyoB +	0.3 ± 0.0	1.4 ± 0.1	1.5 ± 0.2
	cyoC +	0.3 ± 0.0	1.2 ± 0.2	1.6 ± 0.3
	cyoD +	0.3 ± 0.02	1.1 ± 0.1	1.4 ± 0.0
	nuoA +	0.4 ± 0.0	2.4 ± 0.1	2.2 ± 0.0
	nuoF +	0.4 ± 0.1	1.4 ± 0.1	1.2 ± 0.1
	nuoN +	0.4 ± 0.02	1.0 ± 0.08	0.8 ± 0.2
	ubiE +	0.4 ± 0.0	1.6 ± 0.0	1.5 ± 0.0
		ppGpp metabolism
	gpp	1.4 ± 1.2	5.2 ± 0.3	5.8 ± 0.9
	ndk	0.4 ± 0.0	3.1 ± 0.1	0.9 ± 0.1
	ppa	1.0 ± 0.0	6.1 ± 1.4	4.5 ± 0.6
	relA	1.3 ± 0.0	1.6 ± 0.2	1.5 ± 0.2
	spoT	1.1 ± 0.2	4.8 ± 0.2	3.3 ± 0.3
		pts operon
	crr	0	0	0
	ptsH	0	0	0
	ptsI	0	0	0
		Genes in deleted chr. fragment in PB12
	galR***	3.2 ± 0.1	1.2 ± 0.4
	lplT***	3.95 ± 0.53	0	0
	mutH***	2.76 ± 0.02	0	0
	rppH***	1.84 ± 0.20	0	0
	ptsP***	1.8 ± 0.2	0	0
	tas***	1.31 ± 0.07	0	0
	ygdQ***	8.86 ± 1.86	0	0
		Genes with point mutations in PB12
	arcB**	2.3 ± 0.7	1.3 ± 0.72	2.1 ± 0.0
	barA**	4.14 ± 0.91	3.46 ± 0.46
	rna**	0.89 ± 0.18	3.40 ± 0.75
	rssA**	4.89 ± 1.27	4.04 ± 0.43
	rpoD**	1.0 ± 0.2	0.9 ± 0.2
	rpoS** +	2.9 ± 0.86	2.2 ± 0.2	1.6 ± 0.3
	yjjU**	0.86 ± 0.26	8.51
	ypdA**	1.59 ± 0.49	1.38 ± 0.15
		Regulators
	arcA	1.2 ± 0.02	1.3 ± 0.09	1.3 ± 0.0
	arcB**	2.3 ± 0.7	1.3 ± 0.72
	barA**	4.14 ± 0.91	3.46 ± 0.46
	crp	0.8 ± 0.02	1.0 ± 0.05	0.8 ± 0.0
	cyaA	1.4 ± 0.1	1.8 ± 0.1	2.4 ± 0.1
	fadR	0.6 ± 0.031	1.6 ± 0.082	2.4 ± 0.0
	fruR	1.3 ± 0.002	1.5 ± 0.07
	galR***	3.2 ± 0.1	1.2 ± 0.4
	iclR	0.4 ± 0.03	1.4 ± 0.075	1.5 ± 0.0
	ihfA	1.8 ± 0.04	1.7 ± 0.06	1.6 ± 0.0
	ihfB	1.0 ± 0.00	1.0 ± 0.00	1.0 ± 0.00
	mlc	1.1 ± 0.003	1.7 ± 0.061	1.3 ± 0.3
	rpoD**	1.0 ± 0.2	0.9 ± 0.2	1.1 ± 0.0
	rpoS** +	2.9 ± 0.86	2.2 ± 0.2	1.6 ± 0.3
