# Supplementary material for: Deletion of the 2-acyl-glycerophosphoethanolamine cycle improve glucose metabolism in Escherichia coli strains employed for overproduction of aromatic compounds
Source: Microb Cell Fact. 2015 Dec 1;14:194. doi: 10.1186/s12934-015-0382-6 (PMC4666226; doi:10.1186/s12934-015-0382-6)
Supplement: Supplementary file 5 — 10.1186/s12934-015-0382-6 Oligonucleotides employed in this study. This table lists the oligonucleotides utilized in this work. Section A shows the oligonucleotides used for DNA sequencing with the Sanger method, for the gene disruption confirmations generated by Datsenko-Wanner method and the deletion confirmation that occurred in the evolved strains. Section B lists the oligonucleotides utilized for gene disruption with the Datsenko-Wanner methodology. Section C lists the oligonucleotides utilized for RT-qPCR analysis not previously reported. [file 12934_2015_382_MOESM5_ESM.xls]

## Sheet: Oligonucleotides
	Oligonucleotides employed in this study
	Gene	Oligonucleotide	Direction (5’— 3’)
	A. Oligonucleotides employed for sanger resequencing, gene knock out confirmation and chromosomal fragment absence confirmation
	aas-lplT	aas-lplTa	TTA CTG TCG CTC GCG TTC TT
		aas-lplTb	TAT TAA TGA CGG CGC TGC CA
	dhaM	dhaMa	TCG GTG AAC GCA GTA TTG GT
		dhaMb	TTG CCG GAT GAC ATC AGA AC
	fadD	fadDa	GTT GCG ATG ACG ACG AAC AC
		fadDb	GGC GTC TGA CGA CTG ACT TA
	galR	galRa	GTG GTC TGC ACG ACG ACT CT
		galRb	GGT AGC GCA GTC TGG CGT AT
	glpQ	glpQa	GCA GCA TTC TGG CGG TTA TC
		glpQ b	CCG TTC CTC TCG AAC CAA CT
	glpT	glpTa	TCT TAA CAT CGC GGC AAC TC
		glpT b	CAT GAT CGC CAT GCT AAG GT
	ptsP	ptsPa	GGT CAG ACA GGT GGT GTC AT
		ptsPb	GAT ACA GCG GAT CGG CCA TA
	polA	polAa	ACC TAC GCA ACC TGG TGG AT
		polAb	TCC AAC GGT GCA AGC CAA TG
	rppH	rppHa	AAC TCT GCA CAT AAC TGT G
		rppHb	ATT GGC GTG ACT TAA CCT C
	Oligonucleotides employed for the Datsenko-Wanner gene disruption confirmation
	aas-lplT	aas-lplT (Fwd)	TAC CTG TGC GTC CAG TGT TTG CCG TTT ACA CCT CAA TAA GCC AAC AGT GGG TGT AGG CTG GAG CTG CTT C
		aas-lplT (Rv)	GGA TGC CTA TCA TTA CCG CCA GCG AGT AAA TGC CCA GCA TCA ACA ACA TGC ATA TGA ATA TCC TCC TTA G
	dhaM	dhaM (Fwd)	CCT GGT CAT AGT TTC ACA TAG CAG CCG ACT GGG AGA AGG TGT CGG TGA ATG TGT AGG CTG GAG CTG CTT C
		dhaM (Rv)	TGC GTT TTA ACG TCC AGC GTT AGC GTT TCT TCT GGT TGT ATC GCA TAC AGC ATA TGA ATA TCC TCC TTA G
	fadD	fadD (Fwd)	CGT TAT CAA TCT CTG GTA GAT ATG TTT GAG CAG TCG GTC GCG CGC TAC GCG TGT AGG CTG GAG CTG CTT C
		fadD (Rv)	TAC GCC AGG ATG CTG CAT GAC GAC ATC TTC AAT CTC GTT GGG ATA GAC GTC ATA TGA ATA TCC TCC TTA G
	glpQ	glpQ (Fwd)	TAG TCA TCG CCC ATC GCG GTG CCA GTG GAT ATT TGC CGG AGC ATA CGC TGG TGT AGG CTG GAG CTG CTT C
		glpQ (Rv)	AAG GAT GCA CTA CCA GTT TAT TCT GCT GAG CAT CTT GCA CCA TGC CAG TGC ATA TGA ATA TCC TCC TTA G
	glpT	glpT (Fwd)	GTC GAG CAT TGC GGT GAT GTT TGT ACT GTT GTT CCT CTG CGG TTG GTT CCG TGT AGG CTG GAG CTG CTT C
		glpT (Rv)	GGT GCC AGT TCC AGC GCA TGC AGA CCG ATC AGC ATC ACA GGA CCG TAG ATC ATA TGA ATA TCC TCC TTA G
	rppH	rppH-cm1 (Fw)	TAT CCA CCC CTT CCT CTG TTT ATA ACT CTG CAC ATA ACT GTG AGT TAT TCG TGT AGG CTG GAG CTG CTT C
		rppH-cm2 (Rv)	AAC CAG TTA CGC GTT GAA GCA AGG ATT CGA ACG TCT TTG CGG CTT AAT CCC ATA TGA ATA TCC TCC TTA G
	C. Oligonucleotides employed for the RT-qPCR analyses*
	aas	aasa	TGTTCCTTTATCCAAGCCCG
		aasb	GTGACCGAGGAAAGTCGAGG
	accA	accAa	GCCAGCCAGTTCGTCAAATT
		accAb	GGTCAGGTTTTATACCGCGC
	accB	accBa	ATCGCCCACGTTGACTTTCT
		accBb	GACCTTCTTGCCTCTGGTCG
	accD	accDa	AGGCTATGCAGGCGATTACG
		accDb	GTCACATCGTACGTTCCCCG
	dhaK	dhaKa	GAACAACTGGCAGGACTGGC
		dhaKb	GCGACTTTTCCTGCAACAGG
	dhaL	dhaLa	AGTGGTCCGCTGTTCGGTAC
		dhaLb	CCATCGCGGAACATCTGATAA
	dhaM	dhaMa	ATTGGTACCGATGCCGTCAA
		dhaMb	GCACTCAATAATGCGCTACCC
	fabA	fabAa	TCGGTCATTTTGACCACACG
		fabAb	TGCGCGCAGTAAAAAATGTC
	fabB	fabBa	CACGGTACTTCGACTCCGGT
		fabBb	TTCAATGATGAGCTCGGCAA
	fabD	fabDa	GGAGTATTCCCCCAGGCTGT
		fabDb	AATTATCGGCGAACAGCTGG
	fabF	fabFa	TTTCAAGGCCAGAATCCTGC
		fabFb	AGGATACAGCCTGCCTGAGC
	fabG	fabGa	CGCAGTGCCAATAACTTTCG
		fabGb	TGAGGACATTATCTCGCGCA
	fabH	fabHa	TCCAACCGATCGTGGGACTA
		fabHb	CATGCAGATGGGTGGAAATG
	fabI	fabIa	TCAGCGAACATGGTGTCGAT
		fabIb	TTGAAGGAAAAATCGCACTGG
	fabR	fabRa	GCACCCGCACTGAAGACAAT
		fabRb	AGTTATCGCCAGTGATGCCC
	fabZ	fabZa	TGCCATTGCTTCCAGAATCAG
		fabZb	CTGAAAGGCCGCGTAGAAGA
	fadA	fadAa	CTTTTCGTAACGTGCGTGCA
		fadAb	GTAAATATCGTCGAGGGCCG
	fadB	fadBa	TCTGGTGGATGGCGTAGTCA
		fadBb	GACGTTTTGCTTTCCAGTCGA
	fadD	fadDa	ATTCTGACCCGTATGGGCG
		fadDb	GGCAGATGGTATTTCGGCAC
	fadE	fadEa	TACTGGTGCCTCTGGCCATT
		fadEb	CATCACCTTACGGAAACCGC
	fadL	fadLa	ACCTGAACTTAAGCGGTGCG
		fadLb	GCCTGCGAAACGTTCAATTT
	fadR	fadRa	CGCTGGGCTTCTACCACAAA
		fadRb	AATCTCGCCACTCTCATGCC
	glpQ	glpQa	ACAGGTGGCGGAATATGCAG
		glpQb	CTTGCACCATGCCAGTGAGT
	glpT	glpTa	GGATTCTCACGCGGTGATTT
		glpTb	GGATTCGAGCGATCCGATAC
	lnt	lnta	GGCCTGCTGGCACTGGCGTT
		lntb	TGATTTGCCCATCAGCGGTG
	lplT	lplTa	TGCGGCAGCGAAGTTAGTTA
		lplTb	GCTCGTGTTGCAGGGAAAAA
	msbA	msbAa	AAATGCTGAAGGGCCACAAA
		msbAb	CATCCCCTGAAGACGCATTC
	pldA	pldAa	ACCCAAACCAGCGATCTGAA
		pldAb	GGAAATGCCAGGCTCAACTG
	pldB	pldBa	ACCATTGGGTACGCGAAAGT
		pldBb	GCGTTCCTCTTCAGCCTGC
	plsB	plsBa	CTGAATGGTCATCGACAGCG
		plsBb	ACGCAGCTTGCTTAAACCGC
	plsC	plsCa	GTGCCGTAAACCTACAGACGC
		plsCb	GTTGCACGATGTTCGATGCT
	plsX	plsXa	CTTGCGCTCGACCTTCTTTC
		plsXb	TCAGCCGTGGTTATTCCGTC
	*The sequence of the remaining oligonucleotides has been reported previously [Flores et al 2005, 2007; Aguilar et al 2012].
